# Supplementary material for: Gene Transposition Causing Natural Variation for Growth in Arabidopsis thaliana
Source: PLoS Genet. 2010 May 13;6(5):e1000945. doi: 10.1371/journal.pgen.1000945 (PMC2869320; doi:10.1371/journal.pgen.1000945)
Supplement: Table S1 — Accessions (n = 52) used to explore the species-wide diversity at At4g30720 and paralogue. (0.03 MB XLS) [file pgen.1000945.s003.xls]

## Sheet: Table S1
Table S1	Accessions (n=52) used to explore the species-wide diversity at At4g30720 and paralogue.
Versailles stock#	Name	NASC code	City	Country	Altitude	Core-Collection
25AV	Jea	.	St Jean Cap Ferrat (06230)	France	1-100	8
157AV	Ita-0	N1244	Ibel Tazekka (Jebel Tazekka)	Morocco	1600-1700	8
162AV	Ct-1	N1094	Catania	Italy	1-100	8
166AV	Cvi-0	N902	Cape Verdi Islands	Cape Verde Islands	1100-1200	8
172AV	Bur-0	N1028	Burren (Eire)	Ireland	1-100	8
180AV	Blh-1	N1030	Bulhary	Czechoslovakia	100-200	8
224AV	Oy-0	N1436	Oystese	Norway	1-100	8
236AV	Shahdara	N929	Shakdara River (Pamir)	Tadjikistan	3300-3400	8
8AV	Pyl-1	.	Le Pyla (33115)	France	.	16
62AV	St-0	N1534	Stockholm	Sweden	1-100	16
94AV	Mt-0	N1380	Martuba/Cyrenaika	Libya	100-200	16
101AV	Ge-0	N1186	Geneva	Switzerland	500-600	16
163AV	Can-0	N1064	Unknown	Spain	1200-1300	16
178AV	Alc-0	N1656	Alcalá de Henares/Madrid	Spain	.	16
215AV	Mh-1	N1368	Mülhen (OstPr)	Poland	100-200	16
266AV	N13	CS22491	Konchezero	Russia	.	16
42AV	Bl-1	N968	Bologna	Italy	100-200	24
70AV	Kn-0	N1286	Kaunas	Lithuania	1-100	24
83AV	Edi-0	N1122	Edinburgh	United Kingdom	1-100	24
91AV	Tsu-0	N1564	Tsu	Japan	1-100	24
92AV	Stw-0	N1538	Stobowa/Orel	Russia	100-200	24
200AV	Gre-0	N1210	Greenville (MI)	USA	.	24
252AV	Akita	.	Akita Pref.	Japan	.	24
257AV	Sakata	.	Sakata, Yamagata Pref.	Japan	.	24
56AV	Ta-0	N1548	Tabor	Czechoslovakia	400-500	32
76AV	Bla-1	N970	Blanes/Gerona	Spain	1-100	32
93AV	Ms-0	N905	Moscow	Russia	100-200	32
229AV	Rld-2	N1641	Rschew	Russia	.	32
231AV	Rubezhnoe-1	N927	Rubezhnoe	Ukraine	.	32
253AV	Ishikawa	.	Uchinada, Ishikawa Pref.	Japan	.	32
53AV	Sp-0	N1530	Berlin/Spandau	Germany	1-100	40
68AV	Te-0	N1550	Tenela (Tenala ?)	Finland	1-100	40
160AV	Ri-0	N1492	Richmond (B.C.)	Canada	1-100	40
190AV	Kondara	N916	Kondara	Tadjikistan	1000-1100	40
206AV	Jm-0	N1258	Jamolice	Czechoslovakia	300-400	40
234AV	Sap-0	N1506	Slapy	Czechoslovakia	400-500	40
235AV	Sav-0	N1514	Slavice	Czechoslovakia	500-600	40
250AV	Yo-0	N1622	Yosemite Nat. Park	USA	1400-1500	40
21AV	Ran	.	Cale de Mordeuc, Estuaire de la Rance	France	1-100	48
40AV	Pi-0	N1454	Pitztal/Tirol	Austria	1200-1300	48
50AV	Pa-1	N1438	Palermo	Italy	1-100	48
63AV	Lip-0	N1336	Lipowiec/Chrzanow	Poland	400-500	48
197AV	Enkheim-T	N921	Enkheim/Frankfurt	Germany	100-200	48
262AV	N6	CS22484	Karelian region	Russia	.	48
263AV	N7	CS22485	Pinguba	Russia	.	48
186AV	Col-0	N1092	Gorzow Wielkopolski (Landsberg/Warthe)	Poland	1-100
148AV	Mr-0	N1372	Monte/Tosso	Italy	1000-1500
170AV	Mc-0	N1362	Mickles Fell (U.K)	United Kingdom	500-600
373AV	Fab-4	N22577	Faberget (harnosand Area)	Sweden	.
472AV	Fl-3	N1162	unknown	Finland	1-100
473AV	For-1	N1164	Fortingale	United Kingdom	.
512AV	Sue-0	N1542	Granada	Spain	2500-2600
