# Supplementary material for: Gene Transposition Causing Natural Variation for Growth in Arabidopsis thaliana
Source: PLoS Genet. 2010 May 13;6(5):e1000945. doi: 10.1371/journal.pgen.1000945 (PMC2869320; doi:10.1371/journal.pgen.1000945)
Supplement: Table S2 — Haplotype groups at At4g30720 (SG3) and paralogous locus (SG3i). (0.09 MB XLS) [file pgen.1000945.s004.xls]

## Sheet: Table S2
Table S2	Haplotype groups at At4g30720 (SG3) and paralogous locus (SG3i).
HaploGroup	HaploSeq	1	2	3	4	5	6	7	8	9	10	11	12	13	14	15	16	17	18	19	20	21	22	23	24	25	26	27	28	29	30	31	32	33	34	35	36	37	38	39	40	41	42	43	44	45	46	47	48
Ref (Hap1)	GGTAAGTTCTTGGGCCAGATGTGTGAGGCTGAGCATGAATAAGTGCAAGTGTTGTAGTAGCCATGCACGTTTATTGTAATTAAACTGTCGACCACATGAACCAGATGGACATCTTTAGTGGACCCGTCTTCCGTAACATCGACAACTCCGGAATTTTATTTCAGTAGGAGATCGCAATGGCCATTGGTCCTCTTGAAAGTACTAATAGTGAACGTGTCGGTGGTTCTTGGATGTGGCGGGGCTTCTGTTTTGCGCTCCGCGTGAGACTAAGACTGTGTGAGAGAAGACAGTATAGCTTCA	G	G	C	T	T	G	C	G	G	G	A	A	A	G	C	G	A	C	T	G	C	G	A	C	G	G	C	C	A	T	C	G	G	A	A	G	G	C	C	T	A	G	A	C	T	G	A	C
SG3
Hap_1	GGTAAGTTCTTGGGCCAGATGTGTGAGGCTGAGCATGAATAAGTGCAAGTGTTGTAGTAGCCATGCACGTTTATTGTAATTAAACTGTCGACCACATGAACCAGATGGACATCTTTAGTGGACCCGTCTTCCGTAACATCGACAACTCCGGAATTTTATTTCAGTAGGAGATCGCAATGGCCATTGGTCCTCTTGAAAGTACTAATAGTGAACGTGTCGGTGGTTCTTGGATGTGGCGGGGCTTCTGTTTTGCGCTCCGCGTGAGACTAAGACTGTGTGAGAGAAGACAGTATAGCTTCA	.	.	.	.	.	.	.	.	.	.	.	.	.	.	.	.	.	.	.	.	.	.	.	.	.	.	.	.	.	.	.	.	.	.	.	.	.	.	.	.	.	.	.	.	.	.	.	.
Hap_12	...............................CTAGAT..........................................................................C.........................T.....T.............G.............CT...........................................................................................A...................................	.	.	.	.	.	.	.	.	.	.	.	.	.	.	.	.	.	.	.	.	.	.	.	.	.	.	.	.	G	.	.	.	.	.	.	.	.	.	.	.	.	.	.	.	.	.	.	.
Hap_24	...............................CTAGAT......................................................................T...............................T..T.............................................................................................................................................................	.	.	.	.	.	.	.	.	.	.	.	.	.	.	.	.	.	.	.	.	.	T	.	.	.	.	T	T	.	.	.	.	.	.	.	.	.	.	.	.	.	.	.	.	.	.	.	.
Hap_48	...............................CTAGAT......................................................................T...............................T..T..............G.......................................................................................C......................................................	.	.	.	.	.	.	.	.	.	.	.	.	.	.	.	.	.	.	.	.	.	T	.	.	.	.	T	T	G	.	.	.	.	.	.	.	.	.	.	.	.	.	.	.	C	.	.	.
Hap_58	...............................CTAGAT......................................................................................................T..T.............................................................................................................................................................	.	.	.	.	.	.	.	.	.	.	.	.	.	.	.	.	.	.	.	.	.	.	.	.	.	.	T	T	.	.	.	.	.	.	.	.	.	.	.	.	.	.	.	.	.	.	.	.
Hap_4	...............................CTAGAT......................................T..........C.A..................T...............................T..T..............G.C.................................C...................................................C......................................................	.	.	.	.	.	.	.	.	.	.	.	.	.	.	.	T	.	.	.	C	A	T	.	.	.	.	T	T	G	C	.	.	.	.	.	.	.	.	.	C	.	.	.	.	C	.	.	.
Hap_6	...............................CTAGAT......................................T..........C.A..................T...........T...................T..T..............G.C...A.............................C...................................................C......................................................	.	.	.	.	.	.	.	.	.	.	.	.	.	.	.	T	.	.	.	C	A	T	.	.	.	T	T	T	G	C	.	A	.	.	.	.	.	.	.	C	.	.	.	.	C	.	.	.
Hap_8	...............................CTAGAT.......................T..............T..........C.A..................T...............................T..T..............G.C.................................C..T................................................C......................................................	.	.	.	.	.	.	.	.	.	.	.	.	.	.	T	T	.	.	.	C	A	T	.	.	.	.	T	T	G	C	.	.	.	.	.	.	.	.	.	C	T	.	.	.	C	.	.	.
Hap_10	...............................CTAGAT......................................T..........C.A........A.........T...............................TC.T..............G.C.................................CA..................................................C......................................................	.	.	.	.	.	.	.	.	.	.	.	.	.	.	.	T	.	.	.	C	A	T	.	.	.	.	T	T	G	C	.	.	.	.	.	.	.	.	.	C	.	.	.	.	C	.	.	.
Hap_13	......................C........CTAGAT......................................T..........C.A..................T...............................T..T..............G.C.................................C...................................................C......................................................	.	.	.	.	.	.	.	.	C	.	.	.	.	.	.	T	.	.	.	C	A	T	.	.	.	.	T	T	G	C	.	.	.	.	.	.	.	.	.	C	.	.	.	.	C	.	.	.
Hap_16	...............................CTAGAT......................................T..........C.A..................T...............................T..T..............G.C.................................C...................................................C......................G...............................	.	.	.	.	.	.	.	.	.	.	.	.	.	.	.	T	.	.	.	C	A	T	.	.	.	.	T	T	G	C	.	.	.	.	.	.	.	.	.	C	.	.	.	.	C	.	G	.
Hap_17	...............................CTAGAT.........G............................T..........C.A..................T...............................T..T..............G.C......A..........................C...................................................C................................T.....................	.	.	.	.	.	.	.	.	.	.	.	.	G	.	.	T	.	.	.	C	A	T	.	.	.	.	T	T	G	C	.	.	A	.	.	.	.	.	.	C	.	.	.	.	C	.	.	.
Hap_20	...............................CTAGAT......................................T..........C.A..................T...........T...................T..T.........C....G.C...A.............................C...................................................C......................................................	.	.	.	.	.	.	.	.	.	.	.	.	.	.	.	T	.	.	.	C	A	T	.	.	.	T	T	T	G	C	.	A	.	.	.	.	.	.	.	C	.	.	.	.	C	.	.	.
Hap_22	...............................CTAGAT......................................T..........C.A..................T...............................T..T..............G.C...A.............................C...................................................C......................................................	.	.	.	.	.	.	.	.	.	.	.	.	.	.	.	T	.	.	.	C	A	T	.	.	.	.	T	T	G	C	.	A	.	.	.	.	.	.	.	C	.	.	.	.	C	.	.	.
Hap_26	...............................CTAGAT.............T.........T..............T..........C.A..................T...............................T..T..............G.C.................................C..T................................................C......................................................	.	.	.	.	.	.	.	.	.	.	.	.	.	T	T	T	.	.	.	C	A	T	.	.	.	.	T	T	G	C	.	.	.	.	.	.	.	.	.	C	T	.	.	.	C	.	.	.
Hap_27	..............T................CTAGAT......................................T..........C.A..................T...............................T..T..............G.C.................................C...................................................C......................................................	.	.	.	.	.	.	.	.	.	.	.	.	.	.	.	T	.	.	.	C	A	T	.	.	.	.	T	T	G	C	.	.	.	.	.	.	.	.	.	C	.	.	.	.	C	.	.	.
Hap_29	..........G....................CTAGAT......................................T..........C.A..................T...............................T..T..............G.C..................A..............C...................................................C......................G...............................	.	.	.	.	G	.	.	.	.	.	.	.	.	.	.	T	.	.	.	C	A	T	.	.	.	.	T	T	G	C	.	.	.	.	.	A	.	.	.	C	.	.	.	.	C	.	G	.
Hap_32	...............................CTAGAT......................................T..........C.A..................T...............................T..T..............G.C..................A..............C...................................................C......................G...............................	.	.	.	.	.	.	.	.	.	.	.	.	.	.	.	T	.	.	.	C	A	T	.	.	.	.	T	T	G	C	.	.	.	.	.	A	.	.	.	C	.	.	.	.	C	.	G	.
Hap_35	..................C............CTAGAT.........G............................T..........C.A..................T...............................T..T..............G.C......A..........................C...................................................C................................T.....................	.	.	.	.	.	.	.	.	.	.	.	.	G	.	.	T	.	.	.	C	A	T	.	.	.	.	T	T	G	C	.	.	A	.	.	.	.	.	.	C	.	.	.	.	C	.	.	.
Hap_39	...............................CTAGAT......................................T..........C.AC.................T...............................T..T..............G.C.................................C...................................................C.....................C................................	.	.	.	.	.	.	.	.	.	.	.	.	.	.	.	T	.	.	.	C	A	T	.	.	.	.	T	T	G	C	.	.	.	.	.	.	.	.	.	C	.	.	.	.	C	.	.	.
Hap_41	...............................CTAGAT......................................T..........C.A..................T...............................T..T..............G.C.................................C...................................................C...........................G..........................	.	.	.	.	.	.	.	.	.	.	.	.	.	.	.	T	.	.	.	C	A	T	.	.	.	.	T	T	G	C	.	.	.	.	.	.	.	.	.	C	.	.	.	.	C	.	.	.
Hap_42	...............................CTAGAT......................A...............T..........C.A..................T...........T...................T..T..............G.C.................................C...................................................C......................................................	.	.	.	.	.	.	.	.	.	.	.	.	.	.	.	T	.	.	.	C	A	T	.	.	.	T	T	T	G	C	.	.	.	.	.	.	.	.	.	C	.	.	.	.	C	.	.	.
Hap_47	....G..........................CTAGAT.........................T...........CT..........C.A.T................T...............................T..T..............G.C.................................C...................................................C......................................................	.	.	.	.	.	.	.	.	.	.	.	.	.	.	.	T	.	.	.	C	A	T	.	.	.	.	T	T	G	C	.	.	.	.	.	.	.	.	.	C	.	.	.	.	C	.	.	.
Hap_50	...............................CTAGAT......................................T..........C.A............A.....T...........T...................T..T..............G.C...A.............................C...................................................C......................................................	.	.	.	.	.	.	.	.	.	.	.	.	.	.	.	T	.	.	.	C	A	T	.	.	.	T	T	T	G	C	.	A	.	.	.	.	.	.	.	C	.	.	.	.	C	.	.	.
Hap_51	...............................CTAGAT......................................T....C.....C.A..................T...........T...................T..T..............G.C...A.............................C............T......................................C......................................................	.	.	.	.	.	.	.	.	.	.	.	.	.	.	.	T	.	.	.	C	A	T	.	.	.	T	T	T	G	C	.	A	.	.	.	.	.	.	.	C	.	.	.	.	C	.	.	.
Hap_54	...............................CTAGAT......................................T..........C.A..................T...........T...................T..T..............G.C...A.............................C...............A...................................C......................................................	.	.	.	.	.	.	.	.	.	.	.	.	.	.	.	T	.	.	.	C	A	T	.	.	.	T	T	T	G	C	.	A	.	.	.	.	.	.	.	C	.	.	.	.	C	.	.	.
Hap_56	...............................CTAGAT......................................T..........C.A..................T...............................T..T..............G.C...............................A.C...................................................C......................................................	.	.	.	.	.	.	.	.	.	.	.	.	.	.	.	T	.	.	.	C	A	T	.	.	.	.	T	T	G	C	.	.	.	.	.	.	.	.	.	C	.	.	.	.	C	.	.	.
Hap_2	.A.T..CG....C......CAC.CACA.GC.GTAGATGTA.GAAAT.GTATGATATAG...T.CCTGTTCCGTC.TAT.A.CCG...CA...T.TCA.CTT.G..CAT..G.AGCAG....GTGTTCTCCTTCCTGT.AT.G..GTAATACG..CGGGC.A...AG.A.AG..AT.TG..TTCACC.C.TC.CC.G..A....T.G.TG.GGT.G.CTAAATACCTCATATCA..ATTCATTCG.CACCCCA.AT.TTATCC.C..G..G.GA..ACCAGATAGCTTTCCCCATCTCGTT	.	.	.	.	.	.	.	.	.	.	G	.	.	T	.	T	.	.	.	.	A	T	.	.	.	.	T	.	G	.	.	.	.	.	.	.	.	T	.	C	.	A	.	.	C	.	.	A
SG3i
Hap_36	T..........A...................CTAGAT...C.....................................G............................T...............................T..T..............G......................T............C...................................................C..........................A.A.............G...........	T	.	.	.	.	A	.	.	.	.	.	C	.	.	.	.	G	.	.	.	.	T	.	.	.	.	T	T	G	.	.	.	.	.	.	.	.	T	.	C	.	.	.	.	C	.	.	A
Hap_37	T..............................CTAGAT...................................................................G..T...............................T..T..............G...................................C...................................................C................A.........A.A.............G...........	T	.	.	.	.	.	.	.	.	.	.	.	.	.	.	.	.	.	.	.	.	T	.	.	.	.	T	T	G	.	.	.	.	.	.	.	.	.	.	C	.	.	.	.	C	A	.	A
Hap_43	........T......A...............CTAGAT.....................G................................................T............A..................T..T..............G...................................C........................................T..........C..........................A.A.............G...........	.	.	T	.	.	.	A	.	.	.	.	.	.	.	.	.	.	.	.	.	.	T	.	.	.	.	T	T	G	.	.	.	.	.	.	.	.	.	.	C	.	.	.	.	C	.	.	A
Hap_49	........T......A...............CTAGAT........................................................G.............T..........C....................T..T..............G....G..............................C...................................................C..........................A.A.............G...........	.	.	T	.	.	.	A	.	.	.	.	.	.	.	.	.	.	.	.	.	.	T	.	.	.	.	T	T	G	.	.	.	.	.	.	.	.	.	.	C	.	.	.	.	C	.	.	A
Hap_52	T.A..........T.................CTAGAT......................................................T...........A...T...............................T..T..............G...................................C...................................................C.........G................A.A.............G...........	T	.	.	.	.	.	.	.	.	.	.	.	.	.	.	.	.	.	.	.	.	T	.	.	.	.	T	T	G	.	.	.	.	.	.	.	.	.	.	C	.	.	.	.	C	.	.	A
Hap_55	T..............................CTAGAT......................................................................T...............................T..T..............G...................................C...................A...............................C..........................A.A.............G...........	T	.	.	.	.	.	.	.	.	.	.	.	.	.	.	.	.	.	.	.	.	T	.	.	.	.	T	T	G	.	.	.	.	.	.	.	.	.	.	C	.	.	.	.	C	.	.	A
Hap_57	T..............................CTAGAT......................................................................T...............................T..T..............G...................................C...................................................C................A.........A.A.............G...........	T	.	.	.	.	.	.	.	.	.	.	.	.	.	.	.	.	.	.	.	.	T	.	.	.	.	T	T	G	.	.	.	.	.	.	.	.	.	.	C	.	.	.	.	C	A	.	A
Hap_3	.....T.....A.....A.............CTAGAT......................................................................T.G.............................T..T..............G.....................A.............C...................................................C..........................A.A.............G...........	.	T	.	.	.	A	.	A	.	.	.	.	.	.	.	.	.	.	.	.	.	T	.	G	.	.	T	T	G	.	.	.	.	.	.	.	A	.	.	C	.	.	.	.	C	.	.	A
Hap_5	T....T.........A...............CTAGAT......................................................................T...............................T..T..............G..........T...........T............C...................................................C........................T.A.A.............G...........	T	T	.	.	.	.	A	.	.	.	.	.	.	.	.	.	.	.	.	.	.	T	.	.	.	.	T	T	G	.	.	.	.	T	.	.	.	T	.	C	.	.	.	.	C	.	.	A
Hap_7	.....T...........A............CGTAGATT..............................................AC.....................T...............................T..T..............G......................T............C...................................................C..........................A.A.............G...........	.	T	.	.	.	.	.	A	.	C	T	.	.	.	.	.	.	A	C	.	.	T	.	.	.	.	T	T	G	.	.	.	.	.	.	.	.	T	.	C	.	.	.	.	C	.	.	A
Hap_9	.....T...........A.............CTAGAT......................................................................T.........A.....................T..T..............G...................................C..................................................TC..........................A.A.............G...........	.	T	.	.	.	.	.	A	.	.	.	.	.	.	.	.	.	.	.	.	.	T	.	.	A	.	T	T	G	.	.	.	.	.	.	.	.	.	.	C	.	.	.	T	C	.	.	A
Hap_11	.....T...........A............CGTAGATT.....................................................................T...............................T..T..........G...G...................................C.....................A.............................C..........................A.A.............G...........	.	T	.	.	.	.	.	A	.	C	T	.	.	.	.	.	.	.	.	.	.	T	.	.	.	.	T	T	G	.	.	.	.	.	.	.	.	.	.	C	.	.	.	.	C	.	.	A
Hap_14	.....T...........A............CGTAGATT.....................................................................T...............................T..T..............G..........T......T....T............C...................................................C..........................A.A.............G...........	.	T	.	.	.	.	.	A	.	C	T	.	.	.	.	.	.	.	.	.	.	T	.	.	.	.	T	T	G	.	.	.	.	T	T	.	.	T	.	C	.	.	.	.	C	.	.	A
Hap_15	.....T...A.A....CA.............CTAGAT......................................................................T...............................T..T..............G...................................C...................................................C..........................A.A.............G...........	.	T	.	A	.	A	.	A	.	.	.	.	.	.	.	.	.	.	.	.	.	T	.	.	.	.	T	T	G	.	.	.	.	.	.	.	.	.	.	C	.	.	.	.	C	.	.	A
Hap_18	.....T...........A............CGTAGATT.....................................................................T...............................T..T..............G..........T...........T............C...................................................C..........................A.A.............G...........	.	T	.	.	.	.	.	A	.	C	T	.	.	.	.	.	.	.	.	.	.	T	.	.	.	.	T	T	G	.	.	.	.	T	.	.	.	T	.	C	.	.	.	.	C	.	.	A
Hap_19	T....T...........A.............CTAGAT......................................................................TC..............................T..T..............G...................................C...................................................C..........................A.A.............G...........	T	T	.	.	.	.	.	A	.	.	.	.	.	.	.	.	.	.	.	.	.	T	C	.	.	.	T	T	G	.	.	.	.	.	.	.	.	.	.	C	.	.	.	.	C	.	.	A
Hap_21	.....T.....A.....A.............CTAGAT......................................................................T.........A.....................T..T..............G...................................C..................................................TC..........................A.A.............G...........	.	T	.	.	.	A	.	A	.	.	.	.	.	.	.	.	.	.	.	.	.	T	.	.	A	.	T	T	G	.	.	.	.	.	.	.	.	.	.	C	.	.	.	T	C	.	.	A
Hap_23	.....T...........A.........A...CTAGAT...C.....................................G............................T...............................T..T..............G......................T............C...................................................C......T...................A.A.............G...........	.	T	.	.	.	.	.	A	.	.	.	C	.	.	.	.	G	.	.	.	.	T	.	.	.	.	T	T	G	.	.	.	.	.	.	.	.	T	.	C	.	.	.	.	C	.	.	A
Hap_25	.....T.....A.....A.............CTAGAT......................................................................T...............................T..T..............G...................................C...................................................C..........................A.A.............G...........	.	T	.	.	.	A	.	A	.	.	.	.	.	.	.	.	.	.	.	.	.	T	.	.	.	.	T	T	G	.	.	.	.	.	.	.	.	.	.	C	.	.	.	.	C	.	.	A
Hap_28	.....T.....A.....A.............CTAGAT......................................................................T...............................T..T..............G...T...............................C..........G........................................C..........................A.A.............G...........	.	T	.	.	.	A	.	A	.	.	.	.	.	.	.	.	.	.	.	.	.	T	.	.	.	.	T	T	G	.	T	.	.	.	.	.	.	.	.	C	.	.	G	.	C	.	.	A
Hap_30	.....T.....A.....A.............CTAGAT......................................................................T...............................T..T..............G...T........................T......C..........G........................................C..........................A.A.............G...........	.	T	.	.	.	A	.	A	.	.	.	.	.	.	.	.	.	.	.	.	.	T	.	.	.	.	T	T	G	.	T	.	.	.	.	.	.	.	.	C	.	.	G	.	C	.	.	A
Hap_31	.....T.....A.....A.............CTAGAT......................................................................T.G.............................T..T..............G...................................C...................................................C..........................A.A.............G...........	.	T	.	.	.	A	.	A	.	.	.	.	.	.	.	.	.	.	.	.	.	T	.	G	.	.	T	T	G	.	.	.	.	.	.	.	.	.	.	C	.	.	.	.	C	.	.	A
Hap_33	.....T..T........A............CGTAGATT.....................................................................T...............................T..T..............G......................T............C...................................................C..........................A.A.............G...........	.	T	T	.	.	.	.	A	.	C	T	.	.	.	.	.	.	.	.	.	.	T	.	.	.	.	T	T	G	.	.	.	.	.	.	.	.	T	.	C	.	.	.	.	C	.	.	A
Hap_34	.....T.....A.....A.............CTAGAT......................................................................T...............................T..T..............G...T..........................T....C..........G........................................C..........................A.A.............G...........	.	T	.	.	.	A	.	A	.	.	.	.	.	.	.	.	.	.	.	.	.	T	.	.	.	.	T	T	G	.	T	.	.	.	.	.	.	.	T	C	.	.	G	.	C	.	.	A
Hap_38	.....T...........A.............CTAGAT...C.....................................G............................T...............................T..T..............G......................T............C...................................................C..........................A.A.............G...........	.	T	.	.	.	.	.	A	.	.	.	C	.	.	.	.	G	.	.	.	.	T	.	.	.	.	T	T	G	.	.	.	.	.	.	.	.	T	.	C	.	.	.	.	C	.	.	A
Hap_40	.....T.....A.....A.............CTAGAT......................................................................T...............................T..T..............G...................................C...................................................C...................G......A.A.............G...........	.	T	.	.	.	A	.	A	.	.	.	.	.	.	.	.	.	.	.	.	.	T	.	.	.	.	T	T	G	.	.	.	.	.	.	.	.	.	.	C	.	.	.	.	C	.	.	A
Hap_44	.....T.....A.....A.............CTAGAT......................................................................T...............................T..T..............G...................................C...TAGTAC..........................................C..........................A.A.............G...........	.	T	.	.	.	A	.	A	.	.	.	.	.	.	.	.	.	.	.	.	.	T	.	.	.	.	T	T	G	.	.	.	.	.	.	.	.	.	.	C	.	A	.	.	C	.	.	A
Hap_45	.....T.....A.....A.............CTAGAT......................................................................T.G.............................T..T..............G..........T......T....T............C...................................................C..........................A.A.............G...........	.	T	.	.	.	A	.	A	.	.	.	.	.	.	.	.	.	.	.	.	.	T	.	G	.	.	T	T	G	.	.	.	.	T	T	.	.	T	.	C	.	.	.	.	C	.	.	A
Hap_46	.....T...A.A.....A.............CTAGAT......................................................................T...............................T..T..............G...................................C...................................................C..........................A.A.............G...........	.	T	.	A	.	A	.	A	.	.	.	.	.	.	.	.	.	.	.	.	.	T	.	.	.	.	T	T	G	.	.	.	.	.	.	.	.	.	.	C	.	.	.	.	C	.	.	A
Hap_53	.....T...........A.............CTAGAT......................................................................T.........A.....................T..T..............G...................................C.......................................A..........TC..........................A.A.............G...........	.	T	.	.	.	.	.	A	.	.	.	.	.	.	.	.	.	.	.	.	.	T	.	.	A	.	T	T	G	.	.	.	.	.	.	.	.	.	.	C	.	.	.	T	C	.	.	A
		50	34	54	55	56	44	54	35	56	52	51	54	55	55	55	34	54	56	56	35	34	2	56	54	54	51	1	2	2	35	54	51	55	53	55	55	56	47	56	4	55	55	54	54	3	55	54	26
[truncated: 16 more columns]
