# Supplementary material for: Gene Transposition Causing Natural Variation for Growth in Arabidopsis thaliana
Source: PLoS Genet. 2010 May 13;6(5):e1000945. doi: 10.1371/journal.pgen.1000945 (PMC2869320; doi:10.1371/journal.pgen.1000945)
Supplement: Table S3 — Polymorphism analysis at the SG3 and SG3i loci. (0.02 MB XLS) [file pgen.1000945.s005.xls]

## Sheet: Table S3
Table S3	Polymorphism analysis at the SG3 and SG3i loci
				Nucleotide diversity					Haplotype diversity				Divergence	Neutrality tests
	N	Total number of sites (bp)	Total number of sites analysed (bp)	S	qp	qs	qp silent	qs silent	h (gaps excluded)	Hd (gaps excluded)	h (gaps included)	Hd (gaps included)	Ks (silent)	Tajima's D	Fu et Li D*	Fu et Li F*
SG3	41	3401	3328	32	0.00091	0.00225	0.0009	0.00238	22	0,917	28	0,9768	0.09205	-2,05060*	-3,14892*	-3,28673*
SG3i	41	3405	3313	43	0,00194	0,00303	0,00302	0,00410	27	0,9768	29	0,9805	0,09445	-1,27365	-1,77476	-1,90076
* P < 0,05
