# Supplementary material for: Gene Transposition Causing Natural Variation for Growth in Arabidopsis thaliana
Source: PLoS Genet. 2010 May 13;6(5):e1000945. doi: 10.1371/journal.pgen.1000945 (PMC2869320; doi:10.1371/journal.pgen.1000945)
Supplement: Table S4 — Chlorophyll contents and ratio, from different SG3 genotypes (means and standard error of the means). (0.02 MB XLS) [file pgen.1000945.s006.xls]

## Sheet: Table S4
Table S4	Chlorophyll contents and ratio, from different SG3 genotypes (means and standard error of the means).
	Means	Chl b	Chl a	Chla/Chlb
	arHIF[Col]	351.517	1099.32	3.12718
	arHIF[Bur]	255.61	717.097	2.80396
		pmol/mg FW	pmol/mg FW
	Standard Errors	Chl b	Chl a	Chla/Chlb
	arHIF[Col]	13.6746	43.8749	0.0176405
	arHIF[Bur]	11.5532	36.6945	0.0270466
