# Supplementary material for: Gene Transposition Causing Natural Variation for Growth in Arabidopsis thaliana
Source: PLoS Genet. 2010 May 13;6(5):e1000945. doi: 10.1371/journal.pgen.1000945 (PMC2869320; doi:10.1371/journal.pgen.1000945)
Supplement: Table S5 — Primers used for sequencing At4g30720 in the 52 accessions. (0.02 MB XLS) [file pgen.1000945.s007.xls]

## Sheet: Table S5
Table S5	Primers used for sequencing At4g30720 in the 52 accessions.
		Name	Sequence	Product length
	Flanking primers	SEQ414971F'	ATTCCTTCCCGCTTCTGATT	3570
		INDEL'75-R	GAGAAATTCAAAAACGAAAACCA
	Sequencing primers	SEQ414971F'	ATTCCTTCCCGCTTCTGATT	785
		SEQ414971R	TGTTGGTTCGTTTTGTGGTG
		SEQ414972F	TGCAGATTTGCAGACTTCACT	902
		SEQ414972R'	GTTGGTTTGCGTATTGAGCA
		SEQ414972F'	CAACTGCGTTTCGATGAAGA	985
		SEQ414972R	CCACCGTTCTAGCGGTTAGT
		SEQ414974F	AGCGAACCAACGTTTTCAAC	810
		SEQ414974R'	GACGCTAGGAAGGTAGGTTTCA
		SEQ414974F'	TGGAATCAAACTGAAACCTACCT	623
		SEQ414974-R	CCGAACCGGATTAAAATCAA
	Flanking primers SEQ414971F’ and INDEL’75R were used to specifically amplify the SG3i copy.
	The rest of the primers were used to re-amplify and sequence the two copies of At4g30720.
